# Supplementary material for: Regulation of microglial polarization via notch signaling pathway by intrathecal administration of tanshinone IIA-PLGA sustained-release microspheres to promote neurological recovery after spinal cord injury
Source: Front Bioeng Biotechnol. 2026 Jun 5;14:1784592. doi: 10.3389/fbioe.2026.1784592 (PMC13279315; doi:10.3389/fbioe.2026.1784592)
Supplement: Supplementary file 1 [file Table3.xlsx]

## Sheet: Sheet1
分组	序号	术前1d	术后1天	术后3天	术后1周	术后2周	术后3周	术后4周	术后6周	术后8周
sham surgery group	N1	21	21	21	21	21	21	21	21	21
	N2	21	21	21	21	21	21	21	21	21
	N3	21	21	21	21	21	21	21	21	21
	N4	21	21	21	21	21	21	21	21	21
	N5	21	21	21	21	21	21	21	21	21
	N6	21	21	21	21	21	21	21	21	21
SCI group	M1	21	0	1	4	8	8	8	8	8
	M2	21	0	1	2	5	5	8	8	9
	M3	21	0	0	2	4	5	9	10	11
	M4	21	0	1	4	7	9	11	10	12
	M5	21	0	2	1	4	7	9	11	12
	M6	21	0	1	3	6	8	10	10	11
STS group	T1	21	0	2	5	7	8	9	11	14
	T2	21	0	1	3	7	10	10	12	14
	T3	21	0	2	4	6	11	12	13	15
	T4	21	0	3	4	8	10	11	12	12
	T5	21	0	2	5	8	9	12	13	15
	T6	21	0	3	5	9	13	12	15	16
TIIA-PLGA SRMs group	B1	21	0	3	6	8	11	16	17	18
	B2	21	0	4	7	12	14	16	16	17
	B3	21	0	3	7	10	12	13	15	16
	B4	21	0	2	6	10	13	15	17	17
	B5	21	0	2	8	9	10	12	15	17
	B6	21	0	3	9	13	15	17	18	19
