# Supplementary material for: Regulation of microglial polarization via notch signaling pathway by intrathecal administration of tanshinone IIA-PLGA sustained-release microspheres to promote neurological recovery after spinal cord injury
Source: Front Bioeng Biotechnol. 2026 Jun 5;14:1784592. doi: 10.3389/fbioe.2026.1784592 (PMC13279315; doi:10.3389/fbioe.2026.1784592)
Supplement: Supplementary file 2 [file Table2.xls]

## Sheet: Sheet1
原药浓度				微球浓度
			6h	0.0104464	0.0160336	0.0120576
6h	0.114895	0.106637	12h	0.0375874	0.0324688	0.0294452
12h	0.192462	0.309127	1d	0.0595852	0.0541953	0.0510795
1d	0.307404	0.331205	2d	0.0778062	0.0683775	0.0633137
2d	0.279261	0.283499	3d	0.0922869	0.0880488	0.0796064
3d	0.253304	0.240265	6d	0.17138	0.134685	0.119659
6d	0.216188	0.200361	9d	0.201252	0.16631	0.151659
9d	0.181705	0.16197	12d	0.212388	0.181332	0.160134
12d	0.149347	0.132983	15d	0.214646	0.171415	0.15483
15d	0.127392	0.102877	18d	0.181407	0.152975	0.155825
18d	0.109178	0.090685	21d	0.155595	0.133417	0.142756
21d	0.085228	0.073257	24d	0.121428	0.115039	0.125783						/为测不出来
24d	0.062059	0.074165	27d	0.115712	0.0986526	0.0932474
27d	0.053424	0.059004	30d	0.0874837	0.0766611	0.0824594
30d	0.046037	0.048097
	原药Qn		平均				微球Qn
						6h	0.0250713	0.0384806	0.0289384			原药平均Qn		微球平均Qn
6h	0.275748	0.255929	0.265838			12h	0.0943883	0.0843386	0.0754915		6h	0.265838	6h	0.0308301	6h
12h	0.507867	0.78456	0.646213			1d	0.162218	0.14947	0.139192		12h	0.646213	12h	0.0847395	12h
1d	0.860712	0.961198	0.910955			2d	0.229783	0.205185	0.188986		1d	0.910955	1d	0.150293	1d
2d	0.916131	0.979185	0.947658			3d	0.295659	0.279747	0.253414		2d	0.947658	2d	0.207984	2d
3d	0.965538	0.988823	0.977181			6d	0.522398	0.426894	0.381382		3d	0.977181	3d	0.276273	3d
6d	0.977782	0.98916	0.983471			9d	0.662642	0.556667	0.506046		6d	0.983471	6d	0.443558	6d
9d	0.981498	0.977166	0.979332			12d	0.769868	0.659244	0.587049		9d	0.979332	9d	0.575118	9d
12d	0.97652	0.972385	0.974453			15d	0.860244	0.707975	0.638374		12d	0.974453	12d	0.672054	12d
15d	0.983567	0.953324	0.968445			18d	0.866327	0.732286	0.702694		15d	0.968445	15d	0.735531	15d
18d	0.99081	0.965214	0.978012			21d	0.876941	0.746537	0.733659		18d	0.978012	18d	0.767102	18d
21d	0.977002	0.95966	0.968331			24d	0.85718	0.755796	0.750026		21d	0.968331	21d	0.785712	21d
24d	0.955487	0.991142	0.973315			27d	0.892031	0.762485	0.722253		24d	0.973315	24d	0.787668	24d
27d	0.959587	0.984422	0.972004			30d	0.870569	0.749166	0.733661		27d	0.972004	27d	0.792256	27d
30d	0.963228	0.981847	0.972537								30d	0.972537	30d	0.784465	30d
					丹参酮微球
						平均	误差（上）	误差（下）
丹参酮原药					6h	0.0308301	0.00765052	0.00575878
	平均	误差（上）	误差（下）		12h	0.0847395	0.00964882	0.00924795
6h	0.265838	0.0099096	0.0099096		1d	0.150293	0.0119248	0.0111013
12h	0.646213	0.138346	0.138346		2d	0.207984	0.0217981	0.0189987
1d	0.910955	0.0502426	0.0502426		3d	0.276273	0.0193854	0.0228594
2d	0.947658	0.0315272	0.0315272		6d	0.443558	0.0788396	0.0621758
3d	0.977181	0.0116424	0.0116424		9d	0.575118	0.0875234	0.0690723
6d	0.983471	0.005689	0.005689		12d	0.672054	0.0978145	0.0850046
9d	0.979332	0.002166	0.002166		15d	0.735531	0.124713	0.097157
12d	0.974453	0.0020678	0.0020678		18d	0.767102	0.0992248	0.0644083
15d	0.968445	0.0151218	0.0151218		21d	0.785712	0.0912293	0.0520536
18d	0.978012	0.0127984	0.0127984		24d	0.787668	0.0695126	0.0376412
21d	0.968331	0.0086706	0.0086706		27d	0.792256	0.0997747	0.070003
24d	0.973315	0.0178276	0.0178276		30d	0.784465	0.0861034	0.0508043
27d	0.972004	0.0124176	0.0124176
30d	0.972537	0.0093096	0.0093096
