# Supplementary material for: Regulation of microglial polarization via notch signaling pathway by intrathecal administration of tanshinone IIA-PLGA sustained-release microspheres to promote neurological recovery after spinal cord injury
Source: Front Bioeng Biotechnol. 2026 Jun 5;14:1784592. doi: 10.3389/fbioe.2026.1784592 (PMC13279315; doi:10.3389/fbioe.2026.1784592)
Supplement: Supplementary file 4 [file Table9.xlsx]

## Sheet: Sheet1
分组	序号	TNF-α	IL-1β	IL-10	TGF-β
sham surgery group	N1	19.282	4.11034	13.4867	9.09887
	N2	16.2173	3.85573	12.7745	4.59732
	N3	26.1186	3.17676	9.26455	5.45932
	N4	16.2173	5.49656	14.5041	6.6725
SCI group	M1	143.048	34.2395	18.5227	13.5685
	M2	168.744	32.2309	21.524	18.8043
	M3	179.589	27.1386	25.6953	10.759
	M4	159.315	29.4584	18.3701	11.8445
STS group	T1	111.93	17.6614	31.24	25.4151
	T2	128.668	21.424	30.5787	23.4016
	T3	96.1349	19.1891	22.2362	19.636
	T4	116.173	18.3686	26.2549	15.2925
TIIA-PLGA SRMs group	B1	90.7128	13.1915	36.3778	31.8008
	B2	94.7204	15.1435	32.3592	27.1689
	B3	86.2336	16.36	31.7711	30.2043
	B4	101.557	17.9726	33.5292	23.5313
