# Supplementary material for: Regulation of microglial polarization via notch signaling pathway by intrathecal administration of tanshinone IIA-PLGA sustained-release microspheres to promote neurological recovery after spinal cord injury
Source: Front Bioeng Biotechnol. 2026 Jun 5;14:1784592. doi: 10.3389/fbioe.2026.1784592 (PMC13279315; doi:10.3389/fbioe.2026.1784592)
Supplement: Supplementary file 5 [file Table6.xlsx]

## Sheet: Sheet1
分组	序号	术后1w病理形态学评分	术后8w脊髓损伤部位横径	损伤部位脊髓最窄横径(cm)	术后8w损伤部位头端正常脊髓横径(cm)	术后8w损伤部位尾端正常脊髓横径(cm)	损伤两端正常脊髓最宽横径(cm)
sham surgery group	N1	0	91.8415	1.97	2.08	2.21	2.145
	N2	0	95.2381	1.5	1.57	1.58	1.575
	N3	0	93.8338	1.75	1.71	2.02	1.865
	N4	0	89.8058	1.85	2.07	2.05	2.06
	N5	0	93.2551	1.59	1.64	1.77	1.705
	N6	0	97.2292	1.93	1.95	2.02	1.985
SCI group	M1	4	17.7273	0.273	1.34	1.74	1.54
	M2	4	9.89362	0.186	1.78	1.98	1.88
	M3	3	12.6144	0.193	1.48	1.58	1.53
	M4	2	13.5802	0.22	1.56	1.68	1.62
	M5	4	19.2926	0.3	1.41	1.7	1.555
	M6	3	15.4303	0.26	1.55	1.82	1.685
STS group	T1	3	27.8146	0.42	1.38	1.64	1.51
	T2	2	28	0.42	1.51	1.49	1.5
	T3	4	23.3333	0.35	1.42	1.58	1.5
	T4	2	34.1615	0.55	1.59	1.63	1.61
	T5	3	19.8083	0.31	1.41	1.72	1.565
	T6	1	23.7681	0.41	1.64	1.81	1.725
TIIA-PLGA SRMs group	B1	1	43.1975	0.689	1.52	1.67	1.595
	B2	2	48.0645	0.745	1.54	1.56	1.55
	B3	2	32.1311	0.49	1.42	1.63	1.525
	B4	2	32.7044	0.52	1.57	1.61	1.59
	B5	1	49.1018	0.82	1.65	1.69	1.67
	B6	2	36.3036	0.55	1.38	1.65	1.515
