# Supplementary material for: Regulation of microglial polarization via notch signaling pathway by intrathecal administration of tanshinone IIA-PLGA sustained-release microspheres to promote neurological recovery after spinal cord injury
Source: Front Bioeng Biotechnol. 2026 Jun 5;14:1784592. doi: 10.3389/fbioe.2026.1784592 (PMC13279315; doi:10.3389/fbioe.2026.1784592)
Supplement: Supplementary file 7 [file Table5.xlsx]

## Sheet: Sheet1
分组	序号	SEP（潜伏期）	SEP（P-P振幅）		MEP（潜伏期）	MEP（P-P振幅）
sham surgery group	N1	4.02	5.13		4.95	5.91
	N2	4.67	6.52		6.77	6.02
	N3	4.85	7.01		4.43	6.51
	N4	4.51	5.74		5.24	4.78
	N5	5.38	6.32		5.18	5.76
	N6	5.16	6.89		6.06	5.36
SCI group	M1	9.75	5.81		6.08	0.35
	M2	10.33	6.7		5.54	0.31
	M3	10.75	5.93		6.19	0.36
	M4	9.56	7.14		6.81	0.28
	M5	10.98	6.8		4.93	0.39
	M6	9.77	6.57		5.55	0.26
STS group	T1	8.75	5.03		6.03	0.68
	T2	7.8	5.92		5.06	0.65
	T3	7.44	6.46		6.49	0.78
	T4	9.23	7.12		6.35	0.56
	T5	8.88	6.43		5.64	0.61
	T6	7.65	4.88		5.17	0.57
TIIA-PLGA SRMs group	B1	6.3	7.36		7.05	1.21
	B2	6.04	6.19		4.71	1.06
	B3	6.02	7.3		5.25	0.82
	B4	5.69	5.45		5.08	0.97
	B5	6.65	5.89		6.44	1.35
	B6	6.4	6.23		6.29	0.88
