# Supplementary material for: Regulation of microglial polarization via notch signaling pathway by intrathecal administration of tanshinone IIA-PLGA sustained-release microspheres to promote neurological recovery after spinal cord injury
Source: Front Bioeng Biotechnol. 2026 Jun 5;14:1784592. doi: 10.3389/fbioe.2026.1784592 (PMC13279315; doi:10.3389/fbioe.2026.1784592)
Supplement: Supplementary file 8 [file Table7.xlsx]

## Sheet: Sheet1
分组	序号	iNOS（1）	iNOS（2）	iNOS（3）	iNOS（4）	iNOS（5）	iNOS（免疫荧光强度）	Arg1（1）	Arg1（2）	Arg1（3）	Arg1（4）	Arg1（5）	Arg1（免疫荧光强度）
sham surgery group	N1	6.01	9.23	7.14	15.51	16.74	10.926	7.89	13.55	23.8	8.76	11.34	13.068
	N2	13.22	17.89	15.33	29.12	20.11	19.134	11.25	9.46	9.23	23.55	32.58	17.214
	N3	15.87	7.55	22.81	14.34	28.55	17.824	19.17	19.65	15.79	28.34	31.07	22.804
	N4	8.14	6.43	16.79	30.22	7.53	13.822	33.15	16.24	17.59	16.82	17.97	20.354
	N5	16.79	23.15	23.2	21.47	27.14	22.35	9.87	8.78	8.31	14.45	13.28	10.938
	N6	18.58	9.17	6.54	11.29	5.99	10.314	29.11	19.11	27.18	33.57	25.46	26.886
SCI group	M1	152.76	154.97	144.36	157.69	163.17	154.59	59.52	57.6	49.55	55.13	51.19	54.598
	M2	145.86	149.89	137.13	136.26	138.67	141.562	53.22	59.57	51.29	48.44	47.56	52.016
	M3	133.25	136.67	131.28	126.03	135.57	132.56	35.78	36.39	39.24	35.11	41.89	37.682
	M4	155.39	151.92	140.16	144.27	147.82	147.912	39.51	35.44	47.45	37.83	40.21	40.088
	M5	161.24	156.23	158.27	156.21	160.22	158.434	43.35	36.57	38.69	44.18	47.54	42.066
	M6	145.33	144.17	134.29	134.26	137.54	139.118	49.48	46.33	39.01	46.05	45.26	45.226
STS group	T1	110.71	125.44	112.57	121.78	116.59	117.418	69.02	65.14	66.89	65.18	67.52	66.75
	T2	94.07	99.27	107.16	101.67	111.91	102.816	75.64	77.34	79.62	79.89	82.53	79.004
	T3	95.26	93.24	99.41	96.65	96.92	96.296	71.72	70.27	73.59	78.32	76.44	74.068
	T4	115.43	112.39	109.58	107.54	114.61	111.91	83.52	81.14	79.51	80.68	73.11	79.592
	T5	99.24	113.26	108.37	107.29	103.54	106.34	70.44	71.59	73.26	68.17	73.27	71.346
	T6	111.89	124.57	118.39	121.55	116.6	118.6	76.8	72.53	79.64	72.55	74.87	75.278
TIIA-PLGA SRMs group	B1	75.45	78.68	78.34	71.25	74.23	75.59	95.53	99.38	98.45	93.16	97.36	96.776
	B2	70.54	69.77	68.51	77.23	75.19	72.248	89.67	87.38	90.16	93.04	95.55	91.16
	B3	81.24	80.23	82.57	88.25	87.14	83.886	100.27	110.21	109.64	105.68	112.53	107.666
	B4	90.23	89.36	91.26	85.25	86.07	88.434	111.43	110.54	107.17	108.55	113.27	110.192
	B5	79.14	77.12	79.05	81.67	72.93	77.982	92.91	93.64	90.38	88.35	99.3	92.916
	B6	80.03	84.57	85.29	79.18	82.72	82.358	89.53	96.38	88.35	99.61	92.93	93.36
