# Supplementary material for: Regulation of microglial polarization via notch signaling pathway by intrathecal administration of tanshinone IIA-PLGA sustained-release microspheres to promote neurological recovery after spinal cord injury
Source: Front Bioeng Biotechnol. 2026 Jun 5;14:1784592. doi: 10.3389/fbioe.2026.1784592 (PMC13279315; doi:10.3389/fbioe.2026.1784592)
Supplement: Supplementary file 9 [file Table8.xlsx]

## Sheet: Sheet1
分组	序号	Notch1	Jagged1	Hes1	CD86	iNOS	Arg1	CD206
sham surgery group	N1	0.135206	0.139519	0.0864464	0.0533463	0.0949275	0.0892839	0.0609189
	N2	0.101159	0.073853	0.16162	0.0749879	0.200895	0.140727	0.0531329
	N3	0.177503	0.0542852	0.174899	0.0921936	0.193944	0.178215	0.0967454
	N4	0.182906	0.0917599	0.157119	0.0957849	0.0631463	0.0798539	0.0400687
SCI group	M1	0.60399	0.677392	0.453191	0.581227	0.563463	0.188282	0.135704
	M2	0.634749	0.63457	0.572567	0.520276	0.596645	0.248199	0.114853
	M3	0.57333	0.379918	0.435693	0.759756	0.49616	0.298168	0.24199
	M4	0.55349	0.492827	0.713022	0.644175	0.46635	0.208121	0.14286
STS group	T1	0.449854	0.324802	0.336328	0.406638	0.443695	0.353345	0.352273
	T2	0.407929	0.474423	0.459862	0.387776	0.470998	0.407243	0.196403
	T3	0.429306	0.258287	0.336567	0.514162	0.364373	0.435419	0.391943
	T4	0.448321	0.317561	0.431862	0.491241	0.373872	0.332441	0.275319
TIIA-PLGA SRMs group	B1	0.393329	0.271208	0.273847	0.306955	0.388328	0.519661	0.500583
	B2	0.335897	0.215488	0.245401	0.270927	0.302887	0.582781	0.349919
	B3	0.346191	0.187843	0.282921	0.436359	0.316741	0.495382	0.512482
	B4	0.399367	0.203067	0.349556	0.285207	0.283122	0.473687	0.468021
